# Supplementary material for: Comparative Genomics and Draft Genome Assembly of the Elite Tunisian Date Palm Cultivar Deglet Nour: Insights into the Genetic Variations Linked to Fruit Ripening and Quality Traits
Source: Int J Mol Sci. 2025 Jul 16;26(14):6844. doi: 10.3390/ijms26146844 (PMC12295771; doi:10.3390/ijms26146844)
Supplement: Supplementary file 1 [file ijms-26-06844-s001.zip]

Archive with 3 entries (2 files):
- ijms-3674413-supplementary/
- ijms-3674413-supplementary/Supplementary Figures.pdf
- ijms-3674413-supplementary/Supplementary Tables.xlsx
