# Supplementary material for: Comparative Genomics and Draft Genome Assembly of the Elite Tunisian Date Palm Cultivar Deglet Nour: Insights into the Genetic Variations Linked to Fruit Ripening and Quality Traits
Source: Int J Mol Sci. 2025 Jul 16;26(14):6844. doi: 10.3390/ijms26146844 (PMC12295771; doi:10.3390/ijms26146844)
Supplement: Supplementary file 1 [file ijms-26-06844-s001.zip › ijms-3674413-supplementary/Supplementary Tables.xlsx]

## Sheet: TableS1
Table S1. Number of transposable elements in the Deglet Nour draft genome
Class I (retrotransposons)
	Order	Superfamily	Number of elements	Proportion[%]
	LINE	L1	8359	6.43827
		RTE	3459	2.66419
	LTR	Gypsy	18911	14.5656
		copia	25892	19.9425
	SINE		2530	1.94866
Class II (DNA transposons)-Subclass 1
	TIR	CACTA	227	0.17484
		Mutator	813	0.626189
		Novosib	35	0.0269577
		P	1	0.00077022
		PIF-Harbinger	113	0.0870349
		Sola1	3	0.00231066
		hAT	2001	1.54121
Class II (DNA transposons)-Subclass 2
	Helitron		547	0.42131
Total			62891	48.4399

## Sheet: TableS2
Table S2. Number and percentage of variants in each category (low, modifier, moderate and high)
Impact level	Variant count	Percentage (%)
MODIFIER	6935567	97.1052
HIGH	12927	0.180991
LOW	90146	1.26214
MODERATE	103686	1.45171
Total	7142326	100

## Sheet: TableS3
Table S3. List of genes of interest involved in various mechanisms of fruit ripening and quality regulation.
Gene_Name	Species of reference	References	Reference_ Gene_ID	Date Palm_Gene_ID	Mechanism_name
Neutral/alkaline invertase 3	Date palm (Phoenix dactylifera L.)	Hazzouri et al., 2019 [12]	LOC103706133	LOC103706133	Metabolism of sucrose
beta-fructofuranosidase, insoluble isoenzyme 3-like (CWINV1)	Date palm (Phoenix dactylifera L.)	Hazzouri et al., 2019 [12]	LOC103698975	LOC103698975
beta-fructofuranosidase, insoluble isoenzyme 3-like	Date palm (Phoenix dactylifera L.)	Al-Mssallem et al., 2013 [11]	LOC103713368	LOC103713368
beta-fructofuranosidase 1	Date palm (Phoenix dactylifera L.)	Al-Mssallem et al., 2013 [11]	LOC103705165	LOC103705165
sucrose synthase 1	Date palm (Phoenix dactylifera L.)	Al-Mssallem et al., 2013 [11]	LOC103702434	LOC103702434
OVATE family protein	Tomato (Solanum lycopersicum L.)	Blas et al., 2012 [34]	AAN17752.1	LOC103713458	Fruit_Shape
fw2.2 protein	Tomato (Solanum lycopersicum L.)	Blas et al., 2012 [34]	AAO12188.1	LOC120103770	Fruit_Size
				LOC103712501
protein trichome birefringence-like 12	Papaya (Carica papaya L.)	Nantawan et al., 2019 [39]	LOC110818944	LOC103723990	Fruit_Weight
Glutamate receptor 3	Papaya (Carica papaya L.)	Nantawan et al., 2019 [39]	LOC110821828	LOC120110542
Expansin	Strawberry (Fragaria ananassa Duch.)	Harrison et al., 2001 [41]	EXP1	LOC103706420	Fruit_Firmness
				LOC103716383
				LOC103719608
Pectinase	Strawberry (Fragaria ananassa Duch.)	Salentijn et al., 2003 [54]	EC 3.2.1.15	LOC103706063
Galacturan	Strawberry (Fragaria ananassa Duch.)	Salentijn et al., 2003 [54]	EC 3.2.1.67	LOC103717066
MADS-box transcription factor RIN	Tomato (Solanum lycopersicum L.)	Li et al., 2018 [44]	RIN	LOC103712799
				LOC103702755
Pectinesterase 1	Tomato (Solanum lycopersicum L.)	Murayama et al., 2009 [52]; Anees et al., 2021 [53]	PE1	LOC103721432

## Sheet: TableS4
Table S4. Identified genetic variants within the genes of interest.
Gene_Name	Gene_ID	RNA_ID	Ref_Allele	Alt_Allele	Position_DNAc	Amino_acid_ref	Amino_acid_Alt	Position_AA	Effect_type	Category
Neutral/alkaline invertase 3	LOC103706133	XM_008790141.3	T	C	925	Cys	Arg	309	Missense	Moderate
			C	T	562	Arg	Cys	188
			T	C	458	Leu	Ser	153
beta-fructofuranosidase, insoluble isoenzyme 3-like (CWINV1)	LOC103698975	XM_039133307.1	G	C	1558	Val	Leu	520	Missense	Moderate
			G	A	1172	Gly	Glu	391
beta-fructofuranosidase, insoluble isoenzyme 3-like	LOC103713368	XM_039133308.1	G	C	1558	Val	Leu	520	Missense	Moderate
			G	C	475	Asp	His	159
beta-fructofuranosidase 1	LOC103705165	XM_008788789.4	T	G	1205	Val	Gly	402	Missense	Moderate
			C	G	1293	Ile	Met	431
			A	G	1381	Asn	Asp	461
sucrose synthase 1	LOC103702434	XM_008784876.4	C	A	233	Ala	Asp	78	Missense	Moderate
			C	T	500	Ser	Phe	167
OVATE family protein	LOC103713458	XM_039124913.1	G	T	215	Gly	Val	72	Missense	Moderate
fw2.2 protein	LOC120103770	XM_039129379.1	C	T	448	Arg	Cys	150	Missense	Moderate
			G	A	439	Val	Ile	147
			G	A	6	Trp	*	2	Stop_gained	High
	LOC103712501	XM_008799039.4	A	C	61	Thr	Pro	21	Missense	Moderate
protein trichome birefringence-like 12	LOC103723990	XM_017846856.3	C	T	554	Ala	Val	185	Missense	Moderate
			A	G	1006	Asn	Asp	336
			A	G	925	Asn	Asp	309
			A	G	973	Asn	Asp	325
Glutamate receptor 3	LOC120110542	XM_039125805.1	C	del	1709	Leu	fs	570	frameshift	High
Expansin	LOC103706420	XM_008790514.2	C	T	320	Thr	Ile	107	Missense	Moderate
			T	G	525	Asn	Lys	175
	LOC103716383	XM_039134323.1	G	T	433	Val	Phe	145
	LOC103719608	XM_039118145.1	C	T	703	Pro	Ser	235
			A	T	622	Asn	Tyr	208
Pectinase	LOC103706063	XM_008790034.4	A	C	229	Thr	Pro	77	Missense	Moderate
Galacturan	LOC103717066	XM_039130231.1	CTAA	*3del	1215	Ter	fs	405	frameshift & stop_lost	High
MADS-box transcription factor RIN	LOC103712799	XM_008799424.3	A	3ins	2	Met	fs	1	frameshift & stop_lost	High
	LOC103702755	XM_008785309.3	A	G	209	Gln	Arg	70	Missense	Moderate
			T	G	329	Phe	Cys	110
Pectinesterase 1	LOC103721432	XM_008811632.4	A	G	1235	Gln	Arg	412	Missense	Moderate
			A	G	1298	Gln	Arg	433
* indicates positions in the 3’ untranslated region (3’ UTR)
